# Supplementary material for: Identification of Quantitative Trait Loci for Node Number, Pod Number, and Seed Number in Soybean
Source: Int J Mol Sci. 2025 Mar 5;26(5):2300. doi: 10.3390/ijms26052300 (PMC11900990; doi:10.3390/ijms26052300)
Supplement: Supplementary file 1 [file ijms-26-02300-s001.zip]

Archive with 1 entries (1 files):
- ijms-3468356-supplementary.pdf
